# Supplementary material for: Applications of Artificial Intelligence in Nursing Care: A Systematic Review
Source: J Nurs Manag. 2023 Jul 26;2023:3219127. doi: 10.1155/2023/3219127 (PMC11919018; doi:10.1155/2023/3219127)
Supplement: Supplementary Materials — Supplementary File 1: Preferred Reporting Items for Systematic Reviews and Meta-Analyses (PRISMA) checklist of our systematic review report. Supplementary File 2: risk of bias summary using JBI Critical Appraisal Tools and Mixed Methods Appraisal Tools for included studies. [file 3219127.f1.zip]

Archive with 2 entries (2 files):
- Supplementary_File_1_R2.docx
- Supplementary_File_2_R2.docx
